# Supplementary material for: Chemically-defined and scalable culture system for intestinal stem cells derived from human intestinal organoids
Source: Nat Commun. 2024 Jan 27;15:799. doi: 10.1038/s41467-024-45103-7 (PMC10821882; doi:10.1038/s41467-024-45103-7)
Supplement: Supplementary file 4 — Source Data [file 41467_2024_45103_MOESM4_ESM.xlsx]

## Sheet: Fig 1d
	TCPS	0.2% Gelatin	10 Col I	50 Col I	1% Matrigel	5% Matrigel
1	3.36	2.8	5.04	5.52	6.32	6.48
2	3.12	2.32	9.84	6.8	6.08	5.92
3	3.44	2.48	5.2	5.28	9.44	6.24
4	3.45	3.77	8.84	6.02	9.84	6.59
5	3.56	3.56	9.16	5.44	8.06	5.55
6	3.24	3.3	8.84	5.02	8.37	6.23
Average	3.36167	3.03833	7.82	5.68	8.01833	6.16833
STDEV/2	0.0795246	0.296689	1.06183	0.320062	0.778026	0.190773
TTEST		0.247038	0.00356635	0.000192531	0.000694661	1.08995e-06
			**	***	***	***

## Sheet: Fig 1e
Target Name	Sample Name	Fold	Average fold	STDEV/2	TTEST			Target Name	Sample Name	Fold	Average fold	STDEV/2	TTEST			Target Name	Sample Name	Fold	Average fold	STDEV/2	TTEST
LGR5	TCPS	1.04944	1.00097	0.0253949				CD44	TCPS	1.04237	1.00058	0.0195924				SOX9	TCPS	0.908855	1.00247	0.0406208
		0.952889								0.959356								1.10029
		1.04								1.02438								0.973346
		0.961541								0.9762								1.02738
	0.2% Gelatin	0.880653	0.850982	0.0338023	0.0137184	*			0.2% Gelatin	0.959422	0.94281	0.023352	0.108374				0.2% Gelatin	1.23732	1.2063	0.0152022	0.0103784	*
		0.877393								0.914147								1.16478
		0.895606								1.00067								1.20755
		0.750275								0.897002								1.21554
	10ug/ml Collagen	0.923069	0.91732	0.0162799	0.0383176	*			10ug/ml Collagen	1.24448	1.24975	0.0339069	0.0016432	**			10ug/ml Collagen	1.65557	1.69565	0.0465868	3.40183e-05	***
		0.958696								1.34537								1.66998
		0.88101								1.22108								1.83249
		0.906506								1.18808								1.62457
	50ug/ml Collagen	0.920035	1.00043	0.0343014	0.990461				50ug/ml Collagen	0.930857	1.00334	0.0341621	0.946863				50ug/ml Collagen	1.15509	1.31524	0.0785107	0.0197894	*
		1.00835								0.959635								1.27731
		0.986847								1.0547								1.53104
		1.0865								1.06817								1.29751
	1% Matrigel	0.869305	0.948665	0.044948	0.359922		0.549843		1% Matrigel	1.68507	1.8599	0.0793182	0.00108853	**	0.00199122		1% Matrigel	1.99294	2.21637	0.0766817	6.40673e-05	***	0.00221567
		0.893217								1.9119					**			2.33426					**
		0.962289								1.78962								2.24492
		1.06985								2.053								2.29336
	5% Matrigel	0.902386	0.962837	0.0271391	0.344682				5% Matrigel	1.48017	1.31351	0.0639757	0.0125097	*			5% Matrigel	1.61519	1.49915	0.0527611	0.000401584	***
		1.01688								1.16844								1.40005
		0.932553								1.29721								1.5613
		0.999531								1.30822								1.42005
Target Name	Sample Name	Fold	Average fold	STDEV/2	TTEST			Target Name	Sample Name	Fold	Average fold	STDEV/2	TTEST			Target Name	Sample Name	Fold	Average fold	STDEV/2	TTEST
MKI67	TCPS	0.991192	1.00003	0.0044031				AXIN2	TCPS	1.13634	1.00409	0.052381				CTNNB	TCPS	1.04966	1.0006	0.0200226
		1.00889								0.88002								0.952686
		0.993851								0.997899								1.00735
		1.00619								1.00211								0.992705
	0.2% Gelatin	1.19626	1.09837	0.0529706	0.160148				0.2% Gelatin	0.912803	0.953747	0.0431141	0.487066				0.2% Gelatin	0.827728	0.829207	0.0241217	0.00173983	**
		1.18357								0.889148								0.826446
		1.01265								1.0803								0.890334
		1.001								0.93274								0.772322
	10ug/ml Collagen	1.14412	1.04796	0.0580665	0.470174				10ug/ml Collagen	0.687812	0.820679	0.0797663	0.110613				10ug/ml Collagen	1.1419	1.07733	0.0678563	0.346811
		1.15241								0.694235								1.22125
		0.957153								0.88292								0.907374
		0.93815								1.01775								1.03878
	50ug/ml Collagen	0.797975	0.828627	0.0173245	0.00143323	**			50ug/ml Collagen	1.074	1.16152	0.0621427	0.10225				50ug/ml Collagen	0.92721	0.885823	0.0616623	0.158725
		0.807163								1.03587								1.03043
		0.87522								1.27756								0.739412
		0.834149								1.25862								0.846238
	1% Matrigel	1.22083	1.27202	0.0385768	0.00549006	**	0.0222463		1% Matrigel	0.64617	0.791139	0.0675887	0.0496053	*	0.787271		1% Matrigel	1.17446	1.16501	0.0514571	0.0423257	*	0.345647
		1.26803					*			0.817487								1.21088
		1.21684								0.964627								1.01892
		1.38237								0.736271								1.25577
	5% Matrigel	1.36832	1.38252	0.0264279	0.000556976	***			5% Matrigel	0.919	1.04068	0.101425	0.762951				5% Matrigel	1.21086	1.18809	0.0859622	0.114821
		1.42126								0.83039								1.34161
		1.42672								1.13839								0.943346
		1.31378								1.27492								1.25655
Target Name	Sample Name	Fold	Average fold	STDEV/2	TTEST			Target Name	Sample Name	Fold	Average fold	STDEV/2	TTEST			Target Name	Sample Name	Fold	Average fold	STDEV/2	TTEST
ECAD	TCPS	1.33987	1.02408	0.128415				FABP1	TCPS	1.01243	1.00017	0.010712				KRT20	TCPS	1.08307	1.00159	0.0326309
		0.746338								0.987723								0.923305
		1.1058								1.02342								1.00165
		0.904326								0.97712								0.998355
	0.2% Gelatin	0.569321	0.585161	0.0968297	0.0368726	*			0.2% Gelatin	0.521962	0.540863	0.00968694	7.30234e-08	***			0.2% Gelatin	0.642172	0.593806	0.0390595	0.000235931	***
		0.861961								0.567968								0.666849
		0.426462								0.536281								0.573493
		0.482899								0.53724								0.492709
	10ug/ml Collagen	0.18893	0.234504	0.0202476	0.0077791	**			10ug/ml Collagen	0.103721	0.110099	0.00237337	1.49447e-06	***			10ug/ml Collagen	0.381697	0.346651	0.0177481	2.00494e-05	***
		0.212003								0.115169								0.372726
		0.265446								0.110335								0.31466
		0.271637								0.111173								0.317524
	50ug/ml Collagen	0.37612	0.31274	0.0388126	0.00847466	**			50ug/ml Collagen	0.0886997	0.0787697	0.0104897	1.25684e-09	***			50ug/ml Collagen	0.747872	0.69466	0.0599794	0.00771055	**
		0.383027								0.102532								0.837576
		0.236256								0.0552301								0.578144
		0.255557								0.0686175								0.615049
	1% Matrigel	0.250272	0.395603	0.0796387	0.00879182	**	0.134238		1% Matrigel	0.308906	0.290023	0.0160549	1.61777e-07	***	0.00129094		1% Matrigel	0.167348	0.228948	0.0236794	3.15129e-06	***	0.00851669
		0.297797								0.316153								0.217416
		0.428111								0.244705								0.257557
		0.606231								0.290328								0.273474
	5% Matrigel	0.264137	0.214845	0.0185011	0.00736311	**			5% Matrigel	0.211926	0.218743	0.00620536	3.30708e-08	***			5% Matrigel	0.27902	0.267038	0.0146567	2.4223e-05	***
		0.219503								0.224969								0.301308
		0.197884								0.205315								0.253663
		0.177854								0.232762								0.234161
Target Name	Sample Name	Fold	Average fold	STDEV/2	TTEST			Target Name	Sample Name	Fold	Average fold	STDEV/2	TTEST			Target Name	Sample Name	Fold	Average fold	STDEV/2	TTEST
VIL1	TCPS	1.03133	1.00036	0.0154688				LYZ	TCPS	1.04067	1.0022	0.0383733				MUC2	TCPS	1.14332	1.00455	0.0552501
		0.969622								0.960921								0.874643
		1.02223								1.08871								1.01524
		0.978249								0.918519								0.984985
	0.2% Gelatin	1.02086	0.97448	0.029654	0.477571				0.2% Gelatin	0.865482	0.922992	0.0279571	0.150912				0.2% Gelatin	0.711105	0.639019	0.106572	0.0327317	*
		1.02607								0.886789								0.890323
		0.947175								0.983452								0.565786
		0.903813								0.956245								0.388862
	10ug/ml Collagen	0.859246	0.919375	0.0251788	0.0409235	*			10ug/ml Collagen	1.79724	1.48245	0.240136	0.138307				10ug/ml Collagen	0.293308	0.323496	0.0499554	0.000101979	***
		0.906706								1.89537								0.471946
		0.931466								1.39931								0.265888
		0.980083								0.837875								0.262841
	50ug/ml Collagen	1.03944	1.01159	0.025104	0.719004				50ug/ml Collagen	1.10893	1.07968	0.0382959	0.20292				50ug/ml Collagen	0.445362	0.537177	0.0774655	0.00354448	**
		1.06538								1.17127								0.72386
		0.954036								0.996312								0.379674
		0.987493								1.0422								0.599813
	1% Matrigel	0.922449	0.980966	0.0477544	0.720849		0.310413		1% Matrigel	2.69078	2.63336	0.0836153	4.08392e-05	***	0.0125562		1% Matrigel	0.486762	0.581743	0.0595595	0.00204068	**	0.0166859
		1.08988								2.84146								0.548393
		0.882249								2.4686								0.535907
		1.02929								2.53261								0.755908
	5% Matrigel	0.997506	1.05998	0.0260031	0.107172				5% Matrigel	1.6669	1.59525	0.0872881	0.00308754	**			5% Matrigel	0.614812	0.485731	0.142699	0.0288503	*
		1.04985								1.80602								0.823138
		1.06916								1.42243								0.302704
		1.12341								1.48568								0.202269

## Sheet: Fig 2a
	Exp #1
	Area	Fold			Exp1	Exp2	Exp3	Average fold	STDEV	TTEST
Full	7573	1		Full	1	1	1	1	0
B27	4914	0.648884		B27	0.648884	0.311675	0.925191	0.628583	0.153631	0.171329
Gastrin	9438	1.24627		Gastrin	1.24627	1.0861	0.921105	1.08449	0.0812942	0.463065
A-83-01	4958	0.654694		A-83-01	0.654694	0.931503	0.479386	0.688528	0.113975	0.14158
WNT3A	5042	0.665786		WNT3A	0.665786	0.864107	0.742454	0.757449	0.0500034	0.0522644
EGF	9	0.00118843		EGF	0.00118843	0.000165053	0	0.000451162	0.000321903	1.38287e-07	***
Noggin	10777	1.42308		Noggin	1.42308	1.14503	1.6187	1.3956	0.119016	0.102464
R-spon1	38	0.00501783		R-spon1	0.00501783	0	0	0.00167261	0.00144852	2.80699e-06	***
SB	22291	2.94348		SB	2.94348	1.22601	1.40416	1.85788	0.472183	0.256265
PGE2	14	0.00184867		PGE2	0.00184867	0.000275088	0.134656	0.0455933	0.0385674	0.00217019	**
NAC/Ni	6243	0.824376		NAC/Ni	0.824376	0.298691	0.769517	0.630861	0.144486	0.157414
Basal	0	0		Basal	0	0	0	0	0	#DIV/0!	***
	Exp #2
	Area	fold
Full	18176	1
B27	5665	0.311675
Gastrin	19741	1.0861
A-83-01	16931	0.931503
WNT3A	15706	0.864107
EGF	3	0.000165053
Noggin	20812	1.14503
R-spon1	0	0
SB	22284	1.22601
PGE2	5	0.000275088
NAC/Ni	5429	0.298691
Basal	0	0
	Exp #3
	Area	fold
Full	95443	1
B27	88303	0.925191
Gastrin	87913	0.921105
A-83-01	45754	0.479386
WNT3A	70862	0.742454
EGF	0	0
Noggin	154494	1.6187
R-spon1	0	0
SB	134017	1.40416
PGE2	12852	0.134656
NAC/Ni	73445	0.769517
Basal	0	0

## Sheet: Fig 2c
Target Name	Sample Name	Cт	Cт Mean											Target Name	Sample Name	Cт	Cт Mean
GAPDH	FULL #1	19.2108	19.2043											GAPDH	FULL #1	19.1931	19.1539
	FULL #2	19.1978	19.2043												FULL #2	19.1148	19.1539
	-W #1	18.9439	18.9643												-W #1	18.8191	18.7803
	-W #2	18.9847	18.9643												-W #2	18.7414	18.7803
	-R #1	19.0669	19.0403												-R #1	18.9117	18.9295
	-R #2	19.0137	19.0403												-R #2	18.9472	18.9295
	-WR #1	18.8333	18.8212												-WR #1	18.7259	18.7146
	-WR #2	18.809	18.8212												-WR #2	18.7032	18.7146
Target Name	Sample Name	Cт	dCt	Average dCt	ddCt	Fold change	Average fold	STDEV/2	TTEST	F-test				Target Name	Sample Name	Cт	dCt	Average dCt	ddCt	Fold Change	Average fold	STDEV/2	TTEST (등분산)	FTEST
LGR5	FULL #1	26.8491	7.64475	7.69924	-0.0544882	1.03849	1.00071	0.0267126						AXIN2	FULL #1	28.539	9.38506	9.47253	-0.0874626	1.0625	1.00184	0.0428942
	FULL #2	26.9581	7.75373		0.0544882	0.962936									FULL #2	28.7139	9.55999		0.0874626	0.941177
	-W #1	28.6023	9.63799		1.93875	0.260843	0.268363	0.00531774	0.0269574	0.250196					-W #1	29.4256	10.6453		1.17277	0.443569	0.446665	0.00218946	0.0117595	0.0649339
	-W #2	28.5214	9.55711		1.85787	0.275884									-W #2	29.4056	10.6253		1.15277	0.449761
	-R #1	30.9918	11.9515		4.25224	0.0524746	0.0506046	0.00132228	0.0249569	0.0629744					-R #1	30.3536	11.4242		1.95163	0.258523	0.299035	0.0286457	0.0106017	0.749686
	-R #2	31.0984	12.0582		4.35891	0.0487346			.						-R #2	29.9603	11.0308		1.55832	0.339546
	-WR #1	33.9486	15.1274		7.42818	0.00580625	0.00878175	0.002104	0.0234006	0.100079					-WR #1	31.6215	12.9069		3.43441	0.0924997	0.0876256	0.00344652	0.00440203	0.102084
	-WR #2	32.9307	14.1095		6.41031	0.0117572									-WR #2	31.7822	13.0676		3.59507	0.0827515
Target Name	Sample Name	Cт	dCt	Average dCt	ddCt	Fold change	Average fold	STDEV/2						Target Name	Sample Name	Cт	dCt	Average dCt	ddCt	Fold Change	Average fold	STDEV/2	TTEST (등분산)	FTEST
CD44	FULL #1	24.6784	5.47403	5.5713	-0.0972643	1.06974	1.00227	0.0477082						CTNNB	FULL #1	23.6831	4.52913	4.62245	-0.093318	1.06682	1.00209	0.0457698
	FULL #2	24.8729	5.66856		0.0972643	0.934804									FULL #2	23.8697	4.71577		0.093318	0.937364
	-W #1	24.9374	5.97315		0.401853	0.756886	0.755828	0.000748271	0.0674697	0.0199683					-W #1	23.3762	4.59596		-0.0264845	1.01853	1.05494	0.0257496	0.550515	0.652481
	-W #2	24.9415	5.97719		0.405892	0.754769									-W #2	23.2766	4.49632		-0.126124	1.09136
	-R #1	25.5211	6.48083		0.90953	0.532359	0.587617	0.0390732	0.0414997	0.873726					-R #1	24.0223	5.09285		0.470401	0.721764	0.731506	0.00688831	0.0538372	0.190194
	-R #2	25.249	6.20869		0.637391	0.642874									-R #2	23.9839	5.05442		0.431973	0.741247
	-WR #1	25.9204	7.09927		1.52798	0.346764	0.33653	0.00723587	0.0103443	0.191651					-WR #1	24.2957	5.58114		0.958694	0.514523	0.507622	0.00487925	0.0168927	0.135222
	-WR #2	26.0082	7.18704		1.61574	0.326297									-WR #2	24.3349	5.62037		0.997918	0.500722
Target Name	Sample Name	Cт	dCt	Average dCt	ddCt	Fold change	Average fold	STDEV/2						Target Name	Sample Name	Cт	Cт Mean
SOX9	FULL #1	20.8963	1.69195	1.69202	-7.53403e-05	1.00005	1	3.69265e-05						GAPDH	FULL #1	19.2554	19.2715
	FULL #2	20.8964	1.6921		7.53403e-05	0.999948									FULL #2	19.2876	19.2715
	-W #1	20.9761	2.01178		0.319758	0.801204	0.809545	0.0058983	0.0278588	0.00797104					-W #1	18.9425	18.8711
	-W #2	20.9463	1.98205		0.290027	0.817887									-W #2	18.7996	18.8711
	-R #1	21.6229	2.58265		0.890624	0.539381	0.563178	0.016827	0.0346464	0.00279409					-R #1	18.9586	18.954
	-R #2	21.5009	2.46065		0.76863	0.586975			.						-R #2	18.9495	18.954
	-WR #1	21.8609	3.03977		1.34774	0.392906	0.387896	0.00354245	0.00520538	0.0132717					-WR #1	18.8851	18.8524
	-WR #2	21.8982	3.07704		1.38501	0.382886									-WR #2	18.8198	18.8524
Target Name	Sample Name	Cт	dCt	Average dCt	ddCt	Fold change	Average fold	STDEV/2						Target Name	Sample Name	Cт	dCt	Average dCt	ddCt	Fold	Average fold	STDEV/2	TTEST	FTEST
LYZ	FULL #1	18.5448	-0.659498	-0.61791	-0.0415878	1.02925	1.00042	0.0203862						LRIG1	FULL #1	25.8642	6.59274	6.63487	-0.0421305	1.02963	1.00043	0.0206523
	FULL #2	18.628	-0.576323		0.0415878	0.971585									FULL #2	25.9485	6.677		0.0421305	0.97122
	-W #1	18.6643	-0.300028		0.317883	0.802246	0.799714	0.00179052	0.0201672	0.111542					-W #1	25.8799	7.00882		0.373948	0.771668	0.783425	0.00831375	0.0204086	0.487281
	-W #2	18.6734	-0.290892		0.327019	0.797182									-W #2	25.8366	6.96551		0.330642	0.795183
	-R #1	19.5584	0.518095		1.13601	0.455018	0.476615	0.0152719	0.00469636	0.81862					-R #1	26.2117	7.25768		0.622809	0.649405	0.645708	0.00261403	0.00681779	0.160306
	-R #2	19.4275	0.387255		1.00517	0.498213									-R #2	26.2282	7.2742		0.639329	0.642011
	-WR #1	19.926	1.10485		1.72276	0.302969	0.303337	0.000260604	0.00170647	0.0162754					-WR #1	26.8774	8.02503		1.39016	0.381522	0.380054	0.00103816	0.00221469	0.0639499
	-WR #2	19.9225	1.10134		1.71925	0.303706									-WR #2	26.8886	8.03618		1.40131	0.378585
														Target Name	Sample Name	Cт	dCt	Average dCt	ddCt	Fold	Average fold	STDEV/2	TTEST	FTEST
														MKI67	FULL #1	27.2287	7.95725	8.1124	-0.155154	1.11354	1.00579	0.0761923
															FULL #2	27.539	8.26756		0.155154	0.898036
															-W #1	27.2554	8.38432		0.271913	0.828221	0.827865	0.000251913	0.346658	0.00420967
															-W #2	27.2566	8.38556		0.273154	0.827508
															-R #1	27.7159	8.76183		0.649423	0.637535	0.616613	0.0147944	0.071162	0.244189
															-R #2	27.8138	8.85977		0.747365	0.595691
															-WR #1	28.5509	9.69853		1.58612	0.333066	0.350011	0.0119823	0.0265686	0.198607
															-WR #2	28.4111	9.55872		1.44632	0.366957

## Sheet: Fig 2d
	Full
	Ki67 ®	BrdU (G)	DAPI	Ki67%	Average	STDEV	BrdU%	Average	STDEV			Ki67 ®			Average	STDEV	TTEST	TTEST
#1	238	118	856	27.8037	27.551	5.68172	13.785	9.4851	3.66091		Full	27.8037	25.2907	47.8006	33.6317	12.3348
#2	167	112	1000	16.7			11.2				-W	35.2217	29.199	30.9293	31.7833	3.10085	0.813664	ns
#3	126	41	625	20.16			6.56				-R	7.17949	12.4654	7.61905	9.08797	2.93316	0.0284913	*
#4	174	44	688	25.2907			6.39535				-WR	9.87903	16.73	6.639	11.0827	5.15207	0.04317	*
	163		341	47.8006
												BrdU (G)			Average	STDEV	TTEST	TTEST
											Full	13.785	11.2	6.56	10.515	3.66091
	-Wnt										-W	10.8374	10.8527	7.90569	9.86528	1.69707	0.794151	ns
	Ki67 ®	BrdU (G)	DAPI	Ki67%	Average	STDEV	BrdU%	Average	STDEV		-R	5.12821	3.87812	1.90476	3.63703	1.62519	0.0409727	*
#1	143	44	406	35.2217	20.4356	3.10085	10.8374	6.75115	1.69707		-WR	3.02419	6.08365	2.48963	3.86582	1.9392	0.0498213	*
#2	113	42	387	29.199			10.8527
#3	223	57	721	30.9293			7.90569
	-R
	Ki67 ®	BrdU (G)	DAPI	Ki67%	Average	STDEV	BrdU%	Average	STDEV
#1	14	10	195	7.17949	9.08797	2.93316	5.12821	3.63703	1.62519
#2	45	14	361	12.4654			3.87812
#3	32	8	420	7.61905			1.90476
	-W/R
	Ki67 ®	BrdU (G)	DAPI	Ki67%	Average	STDEV	BrdU%	Average	STDEV
#1	49	15	496	9.87903	11.0827	5.15207	3.02419	3.86582	1.9392
#2	44	16	263	16.73			6.08365
#3	16	6	241	6.639			2.48963

## Sheet: Fig 2e
0hr		12hr						24hr						48hr
Full		Full		-EGF		-PD		Full		-EGF		-PD		Full		-EGF		-PD
	0		0		0		0		0		0.0432692		0.319149		0		0.269231		0.8
	0		0		0		0		0		0.0882353		0.342857				0.333333		1
	0		0		0		0		0		0.0735294		0.272727				0.272727		1
	0		0		0		0		0		0.108844		0.282051				0.270833		0.5
	0		0		0		0		0		0.0686275		0.689655				0.235294		0.75
	0		0		0		0		0		0.0588235		0.459459				0.20339		0.416667
	0		0		0		0		0		0.0901639		0.55		0		0.240964		1
	0		0		0		0		0		0.120567		0.619048		0		0.343434		0.5
	0		0		0		0		0		0.126506		0.291667		0		0.28866		1
	0		0		0		0		0		0.120879		0.3				0.368421		1
	Full				-EGF				+PD
	0	12	24	48	0	12	24	48	0	12	24	48
1	0	0	0	0	0	0	0.0432692	0.269231	0	0	0.319149	0.8
2	0	0	0	0	0	0	0.0882353	0.333333	0	0	0.342857	1
3	0	0	0	0	0	0	0.0735294	0.272727	0	0	0.272727	1
4	0	0	0	0	0	0	0.108844	0.270833	0	0	0.282051	0.5
5	0	0	0	0	0	0	0.0686275	0.235294	0	0	0.689655	0.75
6	0	0	0	0	0	0	0.0588235	0.20339	0	0	0.459459	0.416667
7	0	0	0	0	0	0	0.0901639	0.240964	0	0	0.55	1
8	0	0	0	0	0	0	0.120567	0.343434	0	0	0.619048	0.5
9	0	0	0	0	0	0	0.126506	0.28866	0	0	0.291667	1
10	0	0	0	0	0	0	0.120879	0.368421	0	0	0.3	1
Average	0	0	0	0	0	0	0.0899445	0.282629	0	0	0.412661	0.745833
Survival rate	100	100	100	100	100	100	91.0056	71.7371	100	100	58.7339	25.4167
STDEV/2	0	0	0	0	0	0	0.0143977	0.0260005	0	0	0.0778108	0.123342
	0	0	0	0	0	0	1.43977	2.60005	0	0	7.78108	12.3342
TTEST		#DIV/0!	#DIV/0!	#DIV/0!		#DIV/0!	3.9641e-06	3.44112e-08		#DIV/0!	1.51701e-05	5.94063e-05
							***	***			***	***

## Sheet: Fig 3g
	Full
	EIF3E	DAPI	%	Average	STDEV
#1	276	289	95.5017	94.2678	3.34964				Average	STDEV
#2	95	105	90.4762					EIF3E	94.2678	3.34964
#3	183	189	96.8254					FABP1	3.67498	1.79661
								LDHB	95.5762	1.27041
	Full							Ki67	28.9716	3.52414
	FABP1	DAPI	%	Average	STDEV			SOX9	88.7056	4.1901
#1	1	43	2.32558	3.67498	1.79661
#2	6	105	5.71429
#3	2	67	2.98507
	Full
	VIL1	DAPI	%	Average	STDEV
#1	0	43	0	0	0
#2	0	105	0
#3	0	67	0
	Full
	LDHB	DAPI	%	Average	STDEV
#1	149	157	94.9045	95.5762	1.27041
#2	109	115	94.7826
#3	164	169	97.0414
	Full
	Ki67	DAPI	%	Average	STDEV
#1	37	112	33.0357	28.9716	3.52414
#2	32	118	27.1186
#3	19	71	26.7606
	Full
	SOX9	DAPI	%	Average	STDEV
#1	355	423	83.9243	88.7056	4.1901
#2	322	351	91.7379
#3	199	220	90.4545

## Sheet: Fig 4b
Days	Full M
	#1	#2	#3	#4	#5	#6	Average	STDEV/2	TTEST
0	0	0	0	0	0	0	0	0
2	0.103517	0.119443	0.0577306	0.427505	0.453882	0.327638	0.248286	0.0879079
4	0.550348	0.721715	0.432316	0.500829	0.47354	0.449071	0.521303	0.0533129
6	0.621102	0.801344	0.631802	0.540312	0.743115	0.556321	0.648999	0.0517412
8	0.662823	0.787575	0.702555	0.639101	0.761778	0.671367	0.7042	0.0294085
Days	MM
	#1	#2	#3	#4	#5	#6	Average	STDEV/2	TTEST
0	0	0	0	0	0	0	0	0
2	0.118613	0.0836098	0	0.293796	0.149801	0.135617	0.130239	0.048184	0.188383
4	0.848706	0.1036	0.201145	0.47213	0.323242	0.224287	0.362185	0.134559	0.223001
6	0.894575	0.609738	0.259954	0.706287	0.484655	0.402123	0.559555	0.113235	0.408095
8	0.968646	0.70438	0.754313	0.82067	0.66357	0.77787	0.781575	0.0534628	0.160109

## Sheet: Fig 4d
Target Name	Sample Name	Fold change
		SET #1	SET #2	SET #3	Average	STDEV/2	FTEST	TTEST (p value)
LGR5	ALI 0	0.437882	0.837336	1.00562	0.796998	0.188775	0.0134747	0.243934
	ALI 0	0.237151	1.15106	1.11293
	ALI 4	0.488875	0.827811	1.02507	0.795818	0.130511	0.0655415	0.114657
	ALI 4	0.543652	0.738694	1.15081
	ALI 8	0.448951	0.473746	0.501077	0.530572	0.0490056	0.894237	1.04461e-05	***
	ALI 8	0.450528	0.662139	0.646988
	ALI 12	0.270645	0.621921	0.715044	0.595662	0.124765	0.0784479	0.00408927	**
	ALI 12	0.360706	0.645174	0.960482
	hSI	0.956078	1.13575	1.09866	1.00452	0.0521663
	hSI	1.04594	0.880478	0.910202
CD44	ALI 0	6.52694	6.07256	7.24839	6.39534	0.255642	0.0370591	2.18688e-07	***
	ALI 0	5.94506	5.94842	6.63064
	ALI 4	4.20761	6.53319	5.78561	5.59099	0.532708	0.0012838	0.000103565	***
	ALI 4	4.41657	6.77442	5.82852
	ALI 8	1.70936	3.41709	3.32111	2.94037	0.419793	0.00398426	0.00206741	**
	ALI 8	2.047	3.43912	3.70851
	ALI 12	2.54666	1.9797	2.59958	2.35698	0.182362	0.141542	1.0426e-05	***
	ALI 12	2.86385	1.99491	2.15715
	hSI	0.902783	1.29277	1.02741	1.01292	0.0890261
	hSI	1.10769	0.773531	0.973324
MKI67	ALI 0	34.1198	36.7885	39.6177	34.9642	1.38772	2.56976e-05	6.96307e-07	***
	ALI 0	34.2541	32.1915	32.8133
	ALI 4	25.3983	31.4827	25.019	27.5798	1.54647	1.50103e-05	4.18312e-06	***
	ALI 4	25.1402	31.4503	26.9883
	ALI 8	11.8227	15.2659	13.4991	13.6955	0.913953	0.000202035	1.08012e-05	***
	ALI 8	11.2021	15.1916	15.1916
	ALI 12	12.1691	12.8108	10.8097	12.0742	0.698074	0.00075223	4.80773e-06	***
	ALI 12	13.8841	12.6843	10.0874
	hSI	1.00176	1.00701	1.37962	1.01742	0.10443
	hSI	0.998242	0.993037	0.724836
SOX9	ALI 0	60.2388	65.331	58.293	58.1475	2.5834	1.1346e-10	1.28063e-06	***
	ALI 0	53.7158	60.4177	50.8888
	ALI 4	160.331	67.5243	56.09	93.2973	24.9493	1.35075e-15	0.00622093	**
	ALI 4	154.404	65.729	55.7057
	ALI 8	186.238	103.728	86.7982	121.064	22.8478	2.09723e-15	0.00134583	**
	ALI 8	170.27	102.446	76.9026
	ALI 12	240.531	90.2982	73.0393	131.694	39.0103	1.44534e-16	0.00932568	**
	ALI 12	222.675	91.3678	72.2556
	hSI	1.03821	0.992276	0.965456	1.00045	0.0164425
	hSI	0.963196	1.00778	1.03578
ASCL2	ALI 0	0.475431	0.473746	0.438547	0.449387	0.0633346	0.981724	1.72146e-05	***
	ALI 0	0.293723	0.662139	0.352737
	ALI 4	0.270135	0.165854	0.591705	0.336432	0.105252	0.279469	5.36576e-05	***
	ALI 4	0.235232	0.14413	0.611532
	ALI 8	0.334741	0.342867	0.216252	0.304356	0.0334807	0.195183	2.69161e-07	***
	ALI 8	0.37654	0.330958	0.224781
	ALI 12	0.487032	0.516127	0.296719	0.393056	0.0439524	0.454995	1.88313e-06	***
	ALI 12	0.345562	0.371308	0.341588
	hSI	0.919031	1.17885	1.07104	1.0065	0.0626563
	hSI	1.0881	0.848284	0.933672
OLFM4	ALI 0	0.0190623	0.0636243	0.0598828	0.0481318	0.0113623	0.530201	3.28877e-14	***
	ALI 0	0.0186667	0.0645274	0.0630274
	ALI 4	0.00596371	0.0215678	0.0224844	0.0167736	0.00455861	0.0188949	5.19206e-10	***
	ALI 4	0.00414425	0.0233435	0.0231379
	ALI 8	0.0375887	0.0851087	0.0859731	0.0697725	0.0129407	0.722985	6.82648e-14	***
	ALI 8	0.0353862	0.0904272	0.0841508
	ALI 12	0.182493	0.301254	0.284672	0.256471	0.0293128	0.179544	9.1754e-11	***
	ALI 12	0.179784	0.297879	0.292744
	hSI	1.01972	1.0304	1.03308	1.00039	0.0152921
	hSI	0.980659	0.970493	0.967978
AXIN2	ALI 0	1.63469	1.76987	1.72618	1.7439	0.0699389	0.753005	7.7901e-06	***
	ALI 0	1.54484	1.90561	1.88224
	ALI 4	1.93119	2.24638	2.26982	2.19563	0.0898399	0.827906	3.24587e-07	***
	ALI 4	2.0158	2.36193	2.34867
	ALI 8	3.90387	3.92384	4.14154	3.87797	0.249296	0.0276986	1.00845e-05	***
	ALI 8	4.39248	2.93109	3.97501
	ALI 12	6.67637	5.27099	5.86074	6.13204	0.249407	0.0276452	3.22253e-07	***
	ALI 12	6.37863	6.22001	6.38548
	hSI	1.05252	1.07727	1.26725	1.01075	0.0811074
	hSI	0.9501	0.928274	0.789109
CTNNB	ALI 0	1.64755	1.5364	1.50738	1.58772	0.0482968	0.00701784	1.2342e-05	***
	ALI 0	1.75687	1.55693	1.52121
	ALI 4	2.03215	1.41221	1.30483	1.63617	0.191285	8.66973e-06	0.00954196	**
	ALI 4	2.2095	1.41111	1.44723
	ALI 8	2.50031	1.36589	1.51831	1.84546	0.322461	6.42222e-07	0.0236889	*
	ALI 8	2.82871	1.40327	1.45628
	ALI 12	3.4365	1.52574	1.71691	2.27316	0.487879	8.12151e-08	0.0241017	*
	ALI 12	3.61927	1.66144	1.67911
	hSI	0.991715	0.96682	0.988685	1.00022	0.0115667
	hSI	1.00835	1.03432	1.01144
VIL1	ALI 0	0.868732	0.767162	0.745338	0.78023	0.0425462	0.000270955	0.0013508	**
	ALI 0	0.899165	0.708254	0.692727
	ALI 4	1.0342	0.602587	0.611237	0.744539	0.109893	2.46366e-06	0.0358775	*
	ALI 4	1.02209	0.59343	0.603691
	ALI 8	1.11087	1.10972	1.22189	1.14404	0.0598684	5.03933e-05	0.0318741	*
	ALI 8	1.05239	1.02401	1.34538
	ALI 12	1.57205	1.67402	1.2117	1.47757	0.0802374	1.17912e-05	0.000741387	***
	ALI 12	1.53982	1.47182	1.39604
	hSI	1.01391	0.995068	1.00717	1.00004	0.00516135
	hSI	0.98628	1.00496	0.992878
ECAD	ALI 0	35.8163	35.4187	31.6098	34.7827	1.44832	6.23433e-08	9.75432e-07	***
	ALI 0	39.4715	34.4844	31.8951
	ALI 4	36.3103	32.7357	31.1264	32.8882	1.36193	8.47685e-08	9.56011e-07	***
	ALI 4	36.1709	30.5586	30.4273
	ALI 8	34.5747	35.4961	24.6851	31.5653	2.58364	3.45533e-09	2.82129e-05	***
	ALI 8	31.6302	37.0549	25.951
	ALI 12	45.5097	46.3926	42.7518	45.199	1.03575	3.32726e-07	4.73118e-08	***
	ALI 12	48.0977	45.5685	42.8738
	hSI	1.00344	0.905385	1.02616	1.00176	0.0325667
	hSI	0.996571	1.1045	0.974508
FABP1	ALI 0	0.0244169	0.00163194	0.00295267	0.00985736	0.00588008	0.0477415	1.8253e-10	***
	ALI 0	0.0256041	0.00153542	0.0030032
	ALI 4	0.029999	0.00181917	0.00794856	0.0137489	0.00690719	0.0912374	8.97698e-15	***
	ALI 4	0.0323919	0.0020599	0.00827497
	ALI 8	0.0539523	0.00208575	0.00796123	0.0208318	0.0125152	0.612551	4.51576e-14	***
	ALI 8	0.0520272	0.00215769	0.00680673
	ALI 12	0.0111284	0.0280136	0.0770618	0.0381787	0.0150381	0.906117	1.17966e-13	***
	ALI 12	0.0106164	0.0278777	0.0743746
	hSI	1.00866	1.02497	1.04386	1.00042	0.0158954
	hSI	0.991411	0.975642	0.957984
KRT20	ALI 0	0.165387	0.381107	0.37946	0.302683	0.0550427	0.359674	1.30176e-07	***
	ALI 0	0.156283	0.364648	0.369212
	ALI 4	0.10026	0.134175	0.137019	0.12858	0.0128728	0.0436095	7.22618e-08	***
	ALI 4	0.0971911	0.165224	0.137612
	ALI 8	0.202943	0.290549	0.228093	0.240454	0.023287	0.374203	8.64898e-10	***
	ALI 8	0.175748	0.288671	0.256723
	ALI 12	0.654774	0.524084	0.513389	0.544561	0.0313415	0.788306	3.36295e-07	***
	ALI 12	0.526671	0.474421	0.574025
	hSI	1.0638	1.09778	1.00896	1.0021	0.0355627
	hSI	0.940024	0.910932	0.991118
LCT	ALI 0	0.00168038	0.0716151	0.0212751	0.0323889	0.0160148	0.0702072	7.98768e-11	***
	ALI 0	0.00271581	0.0248264	0.0722209
	ALI 4	0.0104218	0.0400596	0.0170799	0.0284012	0.00938873	0.00686844	2.50716e-07	***
	ALI 4	0.0264528	0.0160613	0.0603315
	ALI 8	0.0118064	0.0160902	0.021914	0.0303363	0.00883546	0.00518191	4.67938e-11	***
	ALI 8	0.0357823	0.0599446	0.0364805
	ALI 12	0.0210664	0.0116281	0.0466559	0.025573	0.0107331	0.0126536	1.79883e-07	***
	ALI 12	0.0571576	0.00290814	0.0140217
	hSI	1.05672	1.10666	0.954717	1.00258	0.039386
	hSI	0.946324	0.903618	1.04743
LYZ	ALI 0	23.9374	79.3662	62.1974	55.4174	12.8026	1.1349e-14	0.00345049	**
	ALI 0	24.318	81.1718	61.5134
	ALI 4	52.0306	73.0393	55.8102	60.7448	5.33434	9.03728e-13	3.69435e-05	***
	ALI 4	53.1807	75.7083	54.7
	ALI 8	80.5048	74.4418	64.4015	73.7424	4.11906	3.29186e-12	3.91898e-06	***
	ALI 8	82.3846	77.7196	63.002
	ALI 12	95.4882	86.0372	71.0789	84.7551	5.8251	5.82003e-13	1.08299e-05	***
	ALI 12	98.3753	86.4479	71.1031
	hSI	0.988755	1.03927	1.00748	1.00028	0.0129147
	hSI	1.01137	0.962217	0.992576
MUC2	ALI 0	0.120704	0.0274936	0.0685158	0.100789	0.0384187	0.0738653	6.10968e-07	***
	ALI 0	0.169888	0.0147312	0.2034
	ALI 4	0.581169	0.0901107	0.218113	0.396936	0.183367	0.164294	0.00427715	**
	ALI 4	1.05817	0.144751	0.289306
	ALI 8	0.702647	0.254067	0.211915	0.470468	0.19051	0.14314	0.010504	*
	ALI 8	1.147	0.310704	0.196472
	ALI 12	1.02786	0.116826	0.940672	0.776422	0.296791	0.0238493	0.385166
	ALI 12	1.6387	0.0788298	0.85564
	hSI	1.20018	1.1263	1.217	1.01437	0.0932901
	hSI	0.833208	0.887859	0.821695

## Sheet: Fig 4f
	Epithelium thickness analysis
							200um	1um
	1	309	241.434	175.898	255	0.558	308.015	1.54007
	4d ALI								8d ALI								12d ALI
	area	mean	min	max	angle	length			area	mean	min	max	angle	length			area	mean	min	max	angle	length
1	39	19.616	3.667	30.596	-85.486	0.265	0.40812	1	81	39.404	2.408	102.6	-92.148	0.556	0.856282	1	59	38.706	11.116	102.667	-100.923	0.403	0.62065
2	13	57.761	24.333	90.444	-85.236	0.084	0.129366	2	49	34.096	7.333	97.778	-94.764	0.334	0.514385	2	59	30.079	1.874	114.552	-91.975	0.403	0.62065
3	42	87.262	22.667	118.667	-90	0.292	0.449702	3	89	29.721	1.773	111.258	-86.1	0.613	0.944066	3	41	79.244	15.333	140	-90	0.285	0.438921
4	44	36.951	7.333	97.589	-83.367	0.301	0.463563	4	85	54.038	5.333	156.06	-92.045	0.584	0.899404	4	53	75.893	16	181.667	-90	0.368	0.566748
5	16	45.792	13.333	114.667	-90	0.111	0.170948	5	67	67.194	5.667	141.715	-101.31	0.46	0.708434	5	40	88.154	36.154	147.231	-94.399	0.272	0.4189
6	17	54.33	40.562	77.958	-86.424	0.111	0.170948	6	62	47.723	9.197	122.995	-92.816	0.424	0.652992	6	23	101.681	39	181.667	-90	0.16	0.246412
7	23	21.864	3	47.394	-95.194	0.153	0.235631	7	28	67.452	2.63	152	-96.34	0.189	0.291074	7	55	131.141	2.123	197.327	-84.71	0.377	0.580608
8	11	35.636	20	62	-90	0.076	0.117046	8	23	35.145	14.667	70.667	-90	0.16	0.246412	8	74	65.387	3	175.667	-90	0.514	0.791599
9	30	35.033	15.667	104.333	-90	0.208	0.320336	9	24	42.332	12.507	112.029	-97.431	0.161	0.247952	9	47	31.354	2.464	112	-86.269	0.32	0.492824
10	54	71.111	15.333	115.686	-87.839	0.368	0.566748	10	24	31.423	19.065	56.785	-102.804	0.157	0.241792	10	57	34.607	2.673	143.667	-91.023	0.389	0.599089
11	44	50.089	17.333	135.328	-99.462	0.296	0.455862	11	31	22.534	6.067	58.167	-95.711	0.209	0.321876	11	65	52.462	3.333	131.792	-86.424	0.445	0.685333
12	51	54.517	12.333	106.48	-94.574	0.348	0.535946	12	24	12.944	8.333	23	-90	0.167	0.257193	12	43	47.285	18.095	91.159	-95.44	0.293	0.451242
13	37	93.55	30.667	141.296	-91.591	0.25	0.385019	13	20	36.783	22.333	62	-90	0.139	0.21407	13	72	42.368	3.958	155.047	-91.614	0.493	0.759257
14	30	86.983	47.333	123.092	-91.975	0.202	0.311095	14	22	108.394	42	151.333	-90	0.153	0.235631	14	56	83.376	13.333	150.455	-86.878	0.383	0.589849
15	12	76.571	51.606	133.333	-84.806	0.077	0.118586	15	58	61.329	7.754	163.129	-95.013	0.397	0.61141	15	81	25.326	1.667	157.283	-85.711	0.557	0.857822
16	17	71.706	6.667	121	-90	0.118	0.181729	16	56	76.029	10.667	124.939	-95.194	0.384	0.591389	16	36	57.19	3.333	181	-98.13	0.246	0.378858
17	37	85.846	29.259	153.981	-93.18	0.25	0.385019	17	50	109.62	65.667	152.667	-90	0.347	0.534406	17	37	58.054	4	127	-90	0.257	0.395799
18	47	76.662	5.333	145.971	-85.03	0.321	0.494364	18	80	80.126	25.333	141.152	-89.275	0.549	0.845501	18	63	74.441	8.333	174.118	-90.924	0.431	0.663772
19	19	77.228	28.667	132	-90	0.132	0.20329	19	60	50.197	34.316	72.424	-95.807	0.412	0.634511	19	59	47.259	2.897	125.897	-84.094	0.405	0.62373
20	13	75.115	39.333	124	-80.538	0.084	0.129366	20	37	62.296	29.528	106.426	-88.409	0.25	0.385019	20	56	34.068	6.309	120.818	-91.042	0.382	0.588309
21	40	82.288	38	135.846	-85.601	0.272	0.4189	21	17	118.404	43.667	186.5	-97.125	0.112	0.172488	21	80	25.66	2	80.468	-99.462	0.549	0.845501
22	38	75.45	32.414	122.405	-85.365	0.258	0.397339	22	25	64.853	8.667	138.667	-90	0.174	0.267973	22	52	53.846	6.333	137.65	-102.407	0.356	0.548267
23	20	98.483	23.667	168	-90	0.139	0.21407	23	51	73.531	13	149.013	-94.574	0.348	0.535946	23	54	48.004	15.969	138.403	-97.524	0.371	0.571368
24	22	64.896	4.333	154.571	-95.44	0.146	0.224851	24	66	52.21	4.005	116.533	-90.881	0.451	0.694574	24	63	39.346	12.333	85.957	-90.924	0.431	0.663772
25	40	28.042	1.667	95.667	-90	0.278	0.428141	25	25	33.181	4.333	87.889	-85.236	0.167	0.257193	25	65	77.203	42.667	114.092	-100.784	0.445	0.685333
26	33	35.266	2.062	94	-91.79	0.222	0.341897	26	41	7.3	1.967	16.667	-98.531	0.281	0.432761	26	58	57.158	5.189	128.336	-101.113	0.396	0.60987
27	18	28.045	10.725	50.529	-96.71	0.119	0.183269	27	83	31.335	1.789	61.171	-85.121	0.572	0.880923	27	53	60.497	5.667	142.432	-98.915	0.358	0.551347
28	23	27.536	6	65.667	-90	0.16	0.246412	28	94	33.607	2.333	98.545	-90.616	0.646	0.994888	28	86	83.847	6.556	194.065	-83.211	0.587	0.904024
29	12	58.222	15.333	96.667	-90	0.083	0.127826	29	21	24.841	3	96.333	-90	0.146	0.224851	29	47	88.489	9.667	180	-90	0.326	0.502064
30	10	9.5	1	20	-90	0.069	0.106265	30	37	12.54	3.148	38.167	-86.82	0.25	0.385019	30	58	87.61	5.246	174.123	-86.987	0.396	0.60987
31	22	15.231	2.667	68.19	-87.274	0.146	0.224851	31	30	19.247	4.667	62.701	-86.055	0.202	0.311095	31	61	116.502	7.139	193.917	-85.236	0.418	0.643751
32	22	23.567	3.333	74.333	-87.274	0.146	0.224851	32	34	55.591	9.232	126.222	-96.911	0.231	0.355757	32	55	120.721	20.333	212.148	-87.879	0.375	0.577528
33	41	22.351	8.633	60	-94.289	0.279	0.429681	33	64	18.877	4	61.524	-93.633	0.438	0.674553	33	75	97.229	15.716	180.441	-84.596	0.516	0.794679
34	41	12.642	1.667	42.667	-90	0.285	0.438921	34	60	44.106	4	102	-90	0.417	0.642211	34	87	110.949	6.667	183.054	-86.673	0.598	0.920965
35	35	88.495	3	215.333	-90	0.243	0.374238	35	46	49.728	8.622	99	-92.545	0.313	0.482043	35	98	106.585	9.399	224.371	-85.285	0.676	1.04109
36	21	9.815	1.667	32.333	-81.469	0.14	0.215611	36	93	30.414	5	92.116	-92.49	0.639	0.984108	36	87	67.16	14.209	174.705	-85.347	0.599	0.922505
37	52	45.957	4.333	85.392	-94.485	0.355	0.546727	37	50	40.239	2.52	98.987	-98.297	0.337	0.519005	37	94	62.329	4	160.567	-104.335	0.645	0.993348
38	48	45.902	29	82.085	-91.219	0.326	0.502064	38	84	86.533	8.333	157.622	-89.31	0.576	0.887083	38	52	41.612	4.333	103	-100.204	0.353	0.543646
39	23	55.734	11.333	114.818	-97.765	0.154	0.237172	39	86	55.733	13.667	125.443	-92.021	0.591	0.910184	39	85	25.266	1.98	106.274	-102.381	0.583	0.897864
40	29	81.851	10	132.333	-90	0.201	0.309555	40	58	48.006	17.667	132.333	-90	0.403	0.62065	40	59	51.486	14.667	117	-90	0.41	0.631431
41	23	36.783	14	71	-90	0.16	0.246412	41	62	58.918	5.448	133.404	-89.061	0.424	0.652992	41	81	26.91	7.7	86.667	-95.711	0.558	0.859362
42	24	58.415	3	121.174	-87.51	0.16	0.246412	42	58	65.148	6	145.86	-87.99	0.396	0.60987	42	95	21.134	0.965	73.152	-97.958	0.652	1.00413
43	39	88.76	24	161.132	-88.493	0.264	0.40658	43	61	88.199	11.667	126.533	-91.909	0.417	0.642211	43	68	38.633	5.104	167	-96.809	0.469	0.722295
44	27	42.695	7.333	86.436	-98.746	0.183	0.281834	44	22	117.439	28.333	152.333	-90	0.153	0.235631	44	98	20.999	2.346	110.847	-101.31	0.673	1.03647
45	44	90.092	15.667	153	-100.784	0.297	0.457402	45	23	91.935	8.667	155.924	-97.765	0.154	0.237172	45	84	19.062	1.406	149.667	-91.38	0.577	0.888623
46	22	60.113	9.333	110.857	-95.44	0.146	0.224851	46	16	116.871	35.667	172.667	-101.31	0.106	0.163248	46	79	11.214	1.393	37.423	-95.128	0.544	0.837801
47	37	84.714	25.691	134.387	-107.928	0.248	0.381939	47	25	66.127	14	111.5	-99.462	0.169	0.260273	47	35	21.7	4.667	57.532	-107.354	0.233	0.358837
48	36	86.379	51.491	135.291	-106.39	0.246	0.378858	48	52	53.954	31	119.131	-87.754	0.354	0.545187	48	19	26.85	12.802	66.333	-109.44	0.125	0.192509
	raw			average			stdev			strr			TTEST
	4d ALI	8d ALI	12d ALI	4d ALI	8d ALI	12d ALI	4d ALI	8d ALI	12d ALI	4d ALI	8d ALI	12d ALI	8d ALI	12d ALI
	0.40812	0.856282	0.62065	0.313534	0.516952	0.661013	0.130989	0.251598	0.203253	0.0189066	0.036315	0.0293371	3.01776e-06	2.27961e-16	2.27961e-16
	0.129366	0.514385	0.62065
	0.449702	0.944066	0.438921
	0.463563	0.899404	0.566748
	0.170948	0.708434	0.4189
	0.170948	0.652992	0.246412
	0.235631	0.291074	0.580608
	0.117046	0.246412	0.791599
	0.320336	0.247952	0.492824
	0.566748	0.241792	0.599089
	0.455862	0.321876	0.685333
	0.535946	0.257193	0.451242
	0.385019	0.21407	0.759257
	0.311095	0.235631	0.589849
	0.118586	0.61141	0.857822
	0.181729	0.591389	0.378858
	0.385019	0.534406	0.395799
	0.494364	0.845501	0.663772
	0.20329	0.634511	0.62373
	0.129366	0.385019	0.588309
	0.4189	0.172488	0.845501
	0.397339	0.267973	0.548267
	0.21407	0.535946	0.571368
	0.224851	0.694574	0.663772
	0.428141	0.257193	0.685333
	0.341897	0.432761	0.60987
	0.183269	0.880923	0.551347
	0.246412	0.994888	0.904024
	0.127826	0.224851	0.502064
	0.106265	0.385019	0.60987
	0.224851	0.311095	0.643751
	0.224851	0.355757	0.577528
	0.429681	0.674553	0.794679
	0.438921	0.642211	0.920965
	0.374238	0.482043	1.04109
	0.215611	0.984108	0.922505
	0.546727	0.519005	0.993348
	0.502064	0.887083	0.543646
	0.237172	0.910184	0.897864
	0.309555	0.62065	0.631431
	0.246412	0.652992	0.859362
	0.246412	0.60987	1.00413
	0.40658	0.642211	0.722295
	0.281834	0.235631	1.03647
	0.457402	0.237172	0.888623
	0.224851	0.163248	0.837801
	0.381939	0.260273	0.358837
	0.378858	0.545187	0.192509

[truncated: 16 more sheets: Fig 4g, Fig 4j, Fig 6b, Fig 6c, Fig 6f, Fig 6g, Fig 7c, Fig 7e, Fig 7f, Fig S2b, Fig S2d, Fig S2f, Fig S4a, Fig S7, Fig S8e, Fig S9]
